# Supplementary material for: HepG2-Based Designer Cells with Heat-Inducible Enhanced Liver Functions
Source: Cells. 2022 Apr 1;11(7):1194. doi: 10.3390/cells11071194 (PMC8997820; doi:10.3390/cells11071194)
Supplement: Supplementary file 1 [file cells-11-01194-s001.zip]

Archive with 1 entries (1 files):
- cells-1648438-supplementary.pdf
